# Supplementary material for: A visible-light photoactivatable di-nuclear PtIV triazolato azido complex
Source: Chem Commun (Camb). 2019 Sep 2;55(75):11287–90. doi: 10.1039/c9cc05310g (PMC6984334; doi:10.1039/c9cc05310g)
Supplement: Supplementary file 2 [file CC-055-C9CC05310G-s002.cif]

# Electronic Supplementary Material (ESI) for Chemical Communications.
# This journal is © The Royal Society of Chemistry 2019

####################################################################### 
# 
# This file contains crystal structure data downloaded from the 
# Cambridge Structural Database (CSD) hosted by the Cambridge 
# Crystallographic Data Centre (CCDC).
# 
# Full information about CCDC data access policies and citation 
# guidelines are available at http://www.ccdc.cam.ac.uk/access/V1 
# 
# Audit and citation data items may have been added by the CCDC. 
# Please retain this information to preserve the provenance of 
# this file and to allow appropriate attribution of the data. 
# 
#######################################################################

data_shelx
_database_code_depnum_ccdc_archive 'CCDC 1885195'
loop_
_audit_author_name
_audit_author_address
'Jose M. Goicoechea'
;University of Oxford
United Kingdom
;
_audit_update_record             
;
2018-12-14 deposited with the CCDC.	2019-09-02 downloaded from the CCDC.
;

_audit_creation_method           SHELXL-2018/1
_shelx_SHELXL_version_number     2018/1
_chemical_name_systematic        
;
 [{trans-Pt(N3)(OH)2(Py)2}2(N3C16H8)
;
_contact_author_fax              '+44 1865 272690'
_chemical_name_common            ?
_chemical_melting_point          ?
_chemical_formula_moiety         'C36 H35 N16 O4 Pt2, 3(C2 H3 N)'
_chemical_formula_sum            'C42 H41 N19 O4 Pt2'
_chemical_formula_weight         1266.12

loop_
_atom_type_symbol
_atom_type_description
_atom_type_scat_dispersion_real
_atom_type_scat_dispersion_imag
_atom_type_scat_source
C C 0.0181 0.0091 'International Tables Vol C Tables 4.2.6.8 and 6.1.1.4'
H H 0.0000 0.0000 'International Tables Vol C Tables 4.2.6.8 and 6.1.1.4'
N N 0.0311 0.0180 'International Tables Vol C Tables 4.2.6.8 and 6.1.1.4'
O O 0.0492 0.0322 'International Tables Vol C Tables 4.2.6.8 and 6.1.1.4'
Pt Pt -4.5932 6.9264 'International Tables Vol C Tables 4.2.6.8 and 6.1.1.4'

_space_group_crystal_system      monoclinic
_space_group_IT_number           14
_space_group_name_H-M_alt        'P 21/c'
_space_group_name_Hall           '-P 2ybc'

_shelx_space_group_comment       
;
The symmetry employed for this shelxl refinement is uniquely defined
by the following loop, which should always be used as a source of
symmetry information in preference to the above space-group names.
They are only intended as comments.
;

loop_
_space_group_symop_operation_xyz
'x, y, z'
'-x, y+1/2, -z+1/2'
'-x, -y, -z'
'x, -y-1/2, z-1/2'

_cell_length_a                   13.23900(10)
_cell_length_b                   16.72960(10)
_cell_length_c                   20.55360(10)
_cell_angle_alpha                90
_cell_angle_beta                 90.3440(10)
_cell_angle_gamma                90
_cell_volume                     4552.20(5)
_cell_formula_units_Z            4
_cell_measurement_temperature    150(2)
_cell_measurement_reflns_used    22091
_cell_measurement_theta_min      3.9490
_cell_measurement_theta_max      76.0250

_exptl_crystal_description       block
_exptl_crystal_colour            colourless
_exptl_crystal_density_meas      .
_exptl_crystal_density_method    .
_exptl_crystal_density_diffrn    1.847
_exptl_crystal_F_000             2456
_exptl_transmission_factor_min   .
_exptl_transmission_factor_max   .
_exptl_crystal_size_max          0.080
_exptl_crystal_size_mid          0.080
_exptl_crystal_size_min          0.040
_exptl_absorpt_coefficient_mu    11.872
_shelx_estimated_absorpt_T_min   0.450
_shelx_estimated_absorpt_T_max   0.648
_exptl_absorpt_correction_type   multi-scan
_exptl_absorpt_correction_T_min  0.61009
_exptl_absorpt_correction_T_max  1.00000
_exptl_absorpt_process_details   
;
CrysAlisPro 1.171.39.46 (Rigaku Oxford Diffraction, 2018)
Empirical absorption correction using spherical harmonics,
 implemented in SCALE3 ABSPACK scaling algorithm.
;
_exptl_absorpt_special_details   .

_diffrn_ambient_temperature      150(2)
_diffrn_radiation_wavelength     1.54184
_diffrn_radiation_type           CuK\a
_diffrn_radiation_source         'SuperNova (Cu) X-ray Source'
_diffrn_radiation_monochromator  mirror
_diffrn_measurement_device_type  'SuperNova, Dual, Cu at zero, Atlas'
_diffrn_measurement_method       '\w scans'
_diffrn_detector_area_resol_mean 10.4102
_diffrn_reflns_number            37582
_diffrn_reflns_av_unetI/netI     0.0227
_diffrn_reflns_av_R_equivalents  0.0280
_diffrn_reflns_limit_h_min       -16
_diffrn_reflns_limit_h_max       16
_diffrn_reflns_limit_k_min       -20
_diffrn_reflns_limit_k_max       11
_diffrn_reflns_limit_l_min       -25
_diffrn_reflns_limit_l_max       25
_diffrn_reflns_theta_min         4.259
_diffrn_reflns_theta_max         76.136
_diffrn_reflns_theta_full        67.684
_diffrn_measured_fraction_theta_max 0.993
_diffrn_measured_fraction_theta_full 1.000
_diffrn_reflns_Laue_measured_fraction_max 0.993
_diffrn_reflns_Laue_measured_fraction_full 1.000
_diffrn_reflns_point_group_measured_fraction_max 0.993
_diffrn_reflns_point_group_measured_fraction_full 1.000
_reflns_number_total             9459
_reflns_number_gt                9017
_reflns_threshold_expression     'I > 2\s(I)'
_reflns_Friedel_coverage         0.000
_reflns_Friedel_fraction_max     .
_reflns_Friedel_fraction_full    .

_reflns_special_details          
;
 Reflections were merged by SHELXL according to the crystal
 class for the calculation of statistics and refinement.
 
 _reflns_Friedel_fraction is defined as the number of unique
 Friedel pairs measured divided by the number that would be
 possible theoretically, ignoring centric projections and
 systematic absences.
;

_computing_data_collection       'CrysAlisPro 1.171.39.46 (Rigaku OD, 2018)'
_computing_cell_refinement       'CrysAlisPro 1.171.39.46 (Rigaku OD, 2018)'
_computing_data_reduction        'CrysAlisPro 1.171.39.46 (Rigaku OD, 2018)'
_computing_structure_solution    'SUPERFLIP (Palatinus and Chapius, 2007)'
_computing_structure_refinement  'SHELXL-2018/1 (Sheldrick, 2018)'
_computing_molecular_graphics    .
_computing_publication_material  .
_refine_special_details          .

_refine_ls_structure_factor_coef Fsqd
_refine_ls_matrix_type           full
_refine_ls_weighting_scheme      calc
_refine_ls_weighting_details     
'w=1/[\s^2^(Fo^2^)+(0.0356P)^2^+2.8073P] where P=(Fo^2^+2Fc^2^)/3'
_atom_sites_solution_primary     .
_atom_sites_solution_secondary   .
_atom_sites_solution_hydrogens   geom
_refine_ls_hydrogen_treatment    constr
_refine_ls_extinction_method     none
_refine_ls_extinction_coef       .
_refine_ls_number_reflns         9459
_refine_ls_number_parameters     622
_refine_ls_number_restraints     9
_refine_ls_R_factor_all          0.0260
_refine_ls_R_factor_gt           0.0244
_refine_ls_wR_factor_ref         0.0626
_refine_ls_wR_factor_gt          0.0614
_refine_ls_goodness_of_fit_ref   1.130
_refine_ls_restrained_S_all      1.129
_refine_ls_shift/su_max          0.003
_refine_ls_shift/su_mean         0.000

loop_
_atom_site_label
_atom_site_type_symbol
_atom_site_fract_x
_atom_site_fract_y
_atom_site_fract_z
_atom_site_U_iso_or_equiv
_atom_site_adp_type
_atom_site_occupancy
_atom_site_site_symmetry_order
_atom_site_calc_flag
_atom_site_refinement_flags_posn
_atom_site_refinement_flags_adp
_atom_site_refinement_flags_occupancy
_atom_site_disorder_assembly
_atom_site_disorder_group
Pt1 Pt 0.73905(2) 0.91452(2) 0.14055(2) 0.01956(4) Uani 1 1 d . . . . .
Pt2 Pt 0.81389(2) 0.46032(2) 0.19300(2) 0.01705(4) Uani 1 1 d . . . . .
N1 N 0.94344(18) 0.76020(14) 0.22064(12) 0.0197(5) Uani 1 1 d . . . . .
N2 N 0.90854(18) 0.81794(15) 0.18285(13) 0.0212(5) Uani 1 1 d . . . . .
N3 N 0.81466(17) 0.83728(14) 0.20181(12) 0.0181(4) Uani 1 1 d . . . . .
N4 N 0.71935(18) 0.55007(14) 0.22308(13) 0.0192(5) Uani 1 1 d . . . . .
N5 N 0.63360(19) 0.56161(16) 0.18879(14) 0.0240(5) Uani 1 1 d . . . . .
N6 N 0.58834(19) 0.62636(16) 0.20998(14) 0.0241(5) Uani 1 1 d . . . . .
N7 N 0.6687(2) 0.99020(19) 0.07693(15) 0.0324(6) Uani 1 1 d . . . . .
N8 N 0.7262(2) 1.02824(16) 0.04275(14) 0.0268(6) Uani 1 1 d . . . . .
N9 N 0.7737(3) 1.0666(2) 0.00801(17) 0.0389(7) Uani 1 1 d . . . . .
N10 N 0.74931(19) 1.00661(15) 0.20447(14) 0.0233(5) Uani 1 1 d . . . . .
N11 N 0.7262(2) 0.82284(16) 0.07664(13) 0.0244(5) Uani 1 1 d . . . . .
N12 N 0.9022(2) 0.36850(15) 0.16112(14) 0.0241(5) Uani 1 1 d . . . . .
N13 N 0.9913(2) 0.38593(15) 0.15608(13) 0.0237(5) Uani 1 1 d . . . . .
N14 N 1.0760(2) 0.39651(19) 0.14956(16) 0.0324(6) Uani 1 1 d . . . . .
N15 N 0.8586(2) 0.52779(15) 0.11662(13) 0.0223(5) Uani 1 1 d . . . . .
N16 N 0.77054(19) 0.39343(14) 0.27060(12) 0.0193(5) Uani 1 1 d . . . . .
O1 O 0.59740(16) 0.88913(14) 0.17041(11) 0.0250(4) Uani 1 1 d . . . . .
H1 H 0.597384 0.882789 0.210947 0.037 Uiso 1 1 calc R U . . .
O2 O 0.87071(17) 0.94740(14) 0.10131(12) 0.0277(5) Uani 1 1 d . . . . .
H2 H 0.915658 0.914260 0.111704 0.042 Uiso 1 1 calc R U . . .
O3 O 0.70108(16) 0.41369(13) 0.13957(12) 0.0247(4) Uani 1 1 d . . . . .
H3 H 0.658165 0.449349 0.131422 0.037 Uiso 1 1 calc R U . . .
O4 O 0.93782(15) 0.49961(13) 0.23952(10) 0.0219(4) Uani 1 1 d . . . . .
H4 H 0.922132 0.515387 0.276917 0.033 Uiso 1 1 calc R U . . .
C1 C 0.6225(2) 0.73446(17) 0.29034(14) 0.0200(5) Uani 1 1 d . . . . .
C2 C 0.6464(2) 0.65821(17) 0.25819(15) 0.0199(5) Uani 1 1 d . . . . .
C3 C 0.7294(2) 0.60989(16) 0.26805(14) 0.0175(5) Uani 1 1 d . . . . .
C4 C 0.8124(2) 0.61523(16) 0.31637(14) 0.0178(5) Uani 1 1 d . . . . .
C5 C 0.8826(2) 0.67818(16) 0.31241(14) 0.0180(5) Uani 1 1 d . . . . .
C6 C 0.8699(2) 0.74156(16) 0.26341(14) 0.0176(5) Uani 1 1 d . . . . .
C7 C 0.7875(2) 0.79027(16) 0.25237(14) 0.0173(5) Uani 1 1 d . . . . .
C8 C 0.6918(2) 0.79815(17) 0.28868(14) 0.0188(5) Uani 1 1 d . . . . .
C9 C 0.6678(2) 0.87049(18) 0.31920(15) 0.0230(6) Uani 1 1 d . . . . .
H9 H 0.715672 0.912764 0.320075 0.028 Uiso 1 1 calc R U . . .
C10 C 0.5742(3) 0.8806(2) 0.34819(16) 0.0281(6) Uani 1 1 d . . . . .
H10 H 0.557772 0.930257 0.367963 0.034 Uiso 1 1 calc R U . . .
C11 C 0.5047(2) 0.8189(2) 0.34844(18) 0.0302(7) Uani 1 1 d . . . . .
H11 H 0.440288 0.826450 0.367672 0.036 Uiso 1 1 calc R U . . .
C12 C 0.5292(2) 0.7458(2) 0.32050(17) 0.0274(6) Uani 1 1 d . . . . .
H12 H 0.481987 0.703100 0.321902 0.033 Uiso 1 1 calc R U . . .
C13 C 0.8241(2) 0.55653(17) 0.36463(15) 0.0205(5) Uani 1 1 d . . . . .
H13 H 0.774518 0.515895 0.369223 0.025 Uiso 1 1 calc R U . . .
C14 C 0.9082(2) 0.55755(19) 0.40590(16) 0.0254(6) Uani 1 1 d . . . . .
H14 H 0.916633 0.516911 0.437753 0.030 Uiso 1 1 calc R U . . .
C15 C 0.9795(2) 0.6181(2) 0.40036(16) 0.0281(6) Uani 1 1 d . . . . .
H15 H 1.037322 0.618346 0.427966 0.034 Uiso 1 1 calc R U . . .
C16 C 0.9664(2) 0.67853(19) 0.35440(16) 0.0241(6) Uani 1 1 d . . . . .
H16 H 1.014735 0.720334 0.351489 0.029 Uiso 1 1 calc R U . . .
C17 C 0.8395(3) 1.0276(2) 0.2299(2) 0.0329(7) Uani 1 1 d . . . . .
H17 H 0.898423 0.999169 0.217470 0.039 Uiso 1 1 calc R U . . .
C18 C 0.8476(3) 1.0894(3) 0.2732(3) 0.0518(12) Uani 1 1 d . . . . .
H18 H 0.911772 1.104179 0.290291 0.062 Uiso 1 1 calc R U . . .
C19 C 0.7618(4) 1.1301(3) 0.2921(3) 0.0564(13) Uani 1 1 d . . . . .
H19 H 0.766588 1.173316 0.321851 0.068 Uiso 1 1 calc R U . . .
C20 C 0.6691(3) 1.1073(2) 0.2672(2) 0.0416(9) Uani 1 1 d . . . . .
H20 H 0.609079 1.133676 0.280525 0.050 Uiso 1 1 calc R U . . .
C21 C 0.6652(3) 1.0459(2) 0.22290(19) 0.0306(7) Uani 1 1 d . . . . .
H21 H 0.601816 1.030765 0.204820 0.037 Uiso 1 1 calc R U . . .
C22 C 0.6791(3) 0.7547(2) 0.09435(17) 0.0293(7) Uani 1 1 d . . . . .
H22 H 0.652224 0.750473 0.136962 0.035 Uiso 1 1 calc R U . . .
C23 C 0.6691(3) 0.6911(2) 0.05213(19) 0.0380(8) Uani 1 1 d . . . . .
H23 H 0.637112 0.643097 0.065670 0.046 Uiso 1 1 calc R U . . .
C24 C 0.7066(3) 0.6984(2) -0.01048(19) 0.0410(9) Uani 1 1 d . . . . .
H24 H 0.699902 0.655515 -0.040518 0.049 Uiso 1 1 calc R U . . .
C25 C 0.7535(3) 0.7680(3) -0.02869(18) 0.0405(8) Uani 1 1 d . . . . .
H25 H 0.778627 0.773989 -0.071607 0.049 Uiso 1 1 calc R U . . .
C26 C 0.7638(3) 0.8295(2) 0.01619(17) 0.0329(7) Uani 1 1 d . . . . .
H26 H 0.798029 0.877031 0.004039 0.040 Uiso 1 1 calc R U . . .
C27 C 0.9017(2) 0.60015(19) 0.12723(16) 0.0255(6) Uani 1 1 d . . . . .
H27 H 0.905984 0.620444 0.170325 0.031 Uiso 1 1 calc R U . . .
C28 C 0.9394(3) 0.6447(2) 0.07661(19) 0.0323(7) Uani 1 1 d . . . . .
H28 H 0.970379 0.694946 0.084790 0.039 Uiso 1 1 calc R U . . .
C29 C 0.9319(3) 0.6158(2) 0.01382(19) 0.0371(8) Uani 1 1 d . . . . .
H29 H 0.958398 0.645599 -0.021539 0.045 Uiso 1 1 calc R U . . .
C30 C 0.8854(3) 0.5429(2) 0.00310(18) 0.0345(8) Uani 1 1 d . . . . .
H30 H 0.878100 0.522676 -0.039847 0.041 Uiso 1 1 calc R U . . .
C31 C 0.8496(3) 0.49974(19) 0.05571(16) 0.0275(6) Uani 1 1 d . . . . .
H31 H 0.818233 0.449432 0.048504 0.033 Uiso 1 1 calc R U . . .
C32 C 0.8414(2) 0.36086(18) 0.30987(16) 0.0233(6) Uani 1 1 d . . . . .
H32 H 0.910299 0.361931 0.297262 0.028 Uiso 1 1 calc R U . . .
C33 C 0.8148(3) 0.32591(19) 0.36831(17) 0.0271(6) Uani 1 1 d . . . . .
H33 H 0.865161 0.303386 0.395850 0.032 Uiso 1 1 calc R U . . .
C34 C 0.7139(3) 0.32398(19) 0.38646(16) 0.0277(6) Uani 1 1 d . . . . .
H34 H 0.694742 0.301750 0.427087 0.033 Uiso 1 1 calc R U . . .
C35 C 0.6414(2) 0.35506(19) 0.34427(16) 0.0259(6) Uani 1 1 d . . . . .
H35 H 0.571792 0.352764 0.355012 0.031 Uiso 1 1 calc R U . . .
C36 C 0.6721(2) 0.38935(18) 0.28647(16) 0.0238(6) Uani 1 1 d . . . . .
H36 H 0.622817 0.410437 0.257388 0.029 Uiso 1 1 calc R U . . .
C1S C 0.7554(3) 0.2246(2) 0.1089(2) 0.0408(9) Uani 1 1 d . . . . .
H1S1 H 0.691142 0.200504 0.095339 0.061 Uiso 1 1 calc R U . . .
H1S2 H 0.742291 0.268597 0.139185 0.061 Uiso 1 1 calc R U . . .
H1S3 H 0.797286 0.184110 0.130536 0.061 Uiso 1 1 calc R U . . .
C2S C 0.8077(3) 0.2549(3) 0.0524(2) 0.0430(9) Uani 1 1 d . . . . .
N1S N 0.8462(4) 0.2797(3) 0.0073(2) 0.0656(13) Uani 1 1 d . . . . .
C1T C 0.4383(3) 0.0583(3) 0.0763(2) 0.0417(9) Uani 1 1 d D . . . .
H1T1 H 0.483024 0.013829 0.088006 0.062 Uiso 1 1 calc R U . . .
H1T2 H 0.381680 0.038200 0.050093 0.062 Uiso 1 1 calc R U . . .
H1T3 H 0.412423 0.083304 0.115957 0.062 Uiso 1 1 calc R U . . .
C2T C 0.4943(3) 0.1169(3) 0.0390(2) 0.0396(9) Uani 1 1 d D . . . .
N1T N 0.5386(3) 0.1630(3) 0.0107(2) 0.0549(10) Uani 1 1 d D . . . .
C1U C 0.596(3) 0.1422(11) 0.462(3) 0.122(8) Uani 0.690(9) 1 d D . P A 1
H1U1 H 0.539475 0.166407 0.484972 0.183 Uiso 0.690(9) 1 calc R U P A 1
H1U2 H 0.586023 0.148970 0.414710 0.183 Uiso 0.690(9) 1 calc R U P A 1
H1U3 H 0.659222 0.168381 0.474909 0.183 Uiso 0.690(9) 1 calc R U P A 1
C2U C 0.6016(9) 0.0585(5) 0.4769(5) 0.070(2) Uani 0.690(9) 1 d D . P A 1
N1U N 0.6051(13) -0.0067(6) 0.4896(7) 0.148(6) Uani 0.690(9) 1 d D . P A 1
C1V C 0.585(9) 0.135(3) 0.475(7) 0.122(8) Uani 0.310(9) 1 d D . P A 2
H1V1 H 0.541231 0.154919 0.440429 0.183 Uiso 0.310(9) 1 calc R U P A 2
H1V2 H 0.624171 0.179546 0.493728 0.183 Uiso 0.310(9) 1 calc R U P A 2
H1V3 H 0.543895 0.110813 0.509510 0.183 Uiso 0.310(9) 1 calc R U P A 2
C2V C 0.6533(19) 0.0760(11) 0.4496(12) 0.070(2) Uani 0.310(9) 1 d D . P A 2
N1V N 0.689(2) 0.0196(13) 0.4309(15) 0.148(6) Uani 0.310(9) 1 d D . P A 2

loop_
_atom_site_aniso_label
_atom_site_aniso_U_11
_atom_site_aniso_U_22
_atom_site_aniso_U_33
_atom_site_aniso_U_23
_atom_site_aniso_U_13
_atom_site_aniso_U_12
Pt1 0.01462(7) 0.02059(7) 0.02346(7) 0.00528(4) -0.00101(4) -0.00126(4)
Pt2 0.01189(6) 0.01690(6) 0.02236(7) -0.00157(4) 0.00058(4) -0.00137(4)
N1 0.0142(10) 0.0192(11) 0.0255(12) 0.0014(9) -0.0004(9) -0.0011(9)
N2 0.0136(11) 0.0234(11) 0.0267(12) 0.0028(9) 0.0026(9) 0.0004(9)
N3 0.0137(11) 0.0178(11) 0.0228(11) 0.0029(9) -0.0017(9) 0.0003(8)
N4 0.0123(10) 0.0201(11) 0.0251(12) -0.0011(9) -0.0002(9) -0.0019(9)
N5 0.0135(11) 0.0242(12) 0.0344(14) 0.0004(11) -0.0050(10) -0.0016(9)
N6 0.0150(11) 0.0226(12) 0.0347(14) 0.0024(10) -0.0014(10) 0.0000(9)
N7 0.0238(13) 0.0365(15) 0.0367(15) 0.0170(12) -0.0062(12) 0.0027(12)
N8 0.0289(14) 0.0242(12) 0.0271(13) 0.0016(11) -0.0012(11) 0.0041(11)
N9 0.0444(18) 0.0332(15) 0.0391(17) 0.0149(13) 0.0070(14) 0.0066(14)
N10 0.0151(11) 0.0211(11) 0.0337(13) 0.0042(10) -0.0020(10) 0.0031(9)
N11 0.0224(12) 0.0268(13) 0.0240(12) 0.0016(10) -0.0017(10) 0.0012(10)
N12 0.0218(13) 0.0180(11) 0.0324(13) -0.0054(10) 0.0047(10) 0.0018(9)
N13 0.0268(14) 0.0221(12) 0.0221(12) 0.0007(9) 0.0009(10) 0.0042(10)
N14 0.0211(14) 0.0391(15) 0.0370(16) 0.0030(12) 0.0086(11) 0.0038(12)
N15 0.0196(12) 0.0217(11) 0.0255(13) 0.0012(10) 0.0019(10) -0.0011(9)
N16 0.0157(11) 0.0179(10) 0.0243(12) 0.0005(9) 0.0013(9) 0.0007(9)
O1 0.0149(9) 0.0326(11) 0.0275(11) 0.0065(9) 0.0012(8) -0.0029(8)
O2 0.0171(10) 0.0318(11) 0.0343(12) 0.0131(9) 0.0073(9) -0.0024(9)
O3 0.0169(10) 0.0242(10) 0.0328(12) -0.0032(8) -0.0055(8) -0.0034(8)
O4 0.0113(9) 0.0288(10) 0.0255(10) -0.0032(8) -0.0001(7) -0.0018(8)
C1 0.0139(12) 0.0219(13) 0.0242(13) 0.0041(11) 0.0019(10) 0.0035(10)
C2 0.0124(12) 0.0210(13) 0.0263(14) 0.0044(11) 0.0029(10) -0.0007(10)
C3 0.0129(12) 0.0175(12) 0.0221(13) 0.0009(10) 0.0037(10) -0.0007(10)
C4 0.0136(12) 0.0181(12) 0.0216(13) -0.0010(10) 0.0032(10) 0.0028(10)
C5 0.0146(12) 0.0185(12) 0.0211(13) -0.0003(10) 0.0004(10) 0.0021(10)
C6 0.0145(12) 0.0175(12) 0.0209(13) -0.0017(10) 0.0006(10) -0.0011(10)
C7 0.0148(12) 0.0164(12) 0.0207(13) 0.0002(10) -0.0004(10) -0.0008(10)
C8 0.0157(12) 0.0212(13) 0.0195(13) 0.0036(10) 0.0008(10) 0.0032(10)
C9 0.0218(14) 0.0228(13) 0.0245(14) 0.0014(11) 0.0004(11) 0.0037(11)
C10 0.0258(16) 0.0284(15) 0.0301(15) -0.0002(12) 0.0038(12) 0.0103(12)
C11 0.0199(14) 0.0335(16) 0.0373(17) 0.0044(13) 0.0095(13) 0.0090(12)
C12 0.0161(13) 0.0288(15) 0.0375(17) 0.0059(13) 0.0061(12) 0.0024(12)
C13 0.0180(13) 0.0185(12) 0.0252(14) -0.0003(11) 0.0044(11) 0.0029(10)
C14 0.0264(15) 0.0233(14) 0.0264(15) 0.0055(12) -0.0002(12) 0.0055(12)
C15 0.0220(15) 0.0312(16) 0.0311(16) 0.0027(13) -0.0064(12) 0.0028(12)
C16 0.0167(13) 0.0246(14) 0.0309(15) 0.0000(12) -0.0036(11) 0.0000(11)
C17 0.0169(15) 0.0294(16) 0.052(2) -0.0074(15) -0.0022(14) 0.0021(12)
C18 0.0236(18) 0.048(2) 0.084(3) -0.028(2) -0.010(2) 0.0003(16)
C19 0.037(2) 0.045(2) 0.087(4) -0.037(2) -0.007(2) 0.0068(18)
C20 0.0246(17) 0.0358(18) 0.064(3) -0.0107(18) -0.0030(17) 0.0111(14)
C21 0.0181(15) 0.0301(16) 0.0436(19) 0.0003(14) -0.0039(13) 0.0044(12)
C22 0.0308(16) 0.0297(16) 0.0272(15) 0.0033(12) -0.0030(13) -0.0075(13)
C23 0.041(2) 0.0356(18) 0.0371(19) -0.0004(15) -0.0091(16) -0.0068(15)
C24 0.051(2) 0.042(2) 0.0301(18) -0.0094(15) -0.0097(16) 0.0048(17)
C25 0.048(2) 0.049(2) 0.0244(16) -0.0002(15) 0.0019(15) 0.0059(18)
C26 0.0370(18) 0.0355(17) 0.0263(16) 0.0066(13) 0.0033(13) 0.0013(14)
C27 0.0234(15) 0.0242(14) 0.0289(15) -0.0032(12) 0.0031(12) -0.0046(12)
C28 0.0325(17) 0.0254(15) 0.0390(18) 0.0021(13) 0.0062(14) -0.0071(13)
C29 0.042(2) 0.0363(18) 0.0331(18) 0.0050(14) 0.0106(15) -0.0034(15)
C30 0.041(2) 0.0369(18) 0.0260(16) -0.0018(13) 0.0052(14) -0.0018(15)
C31 0.0292(16) 0.0248(15) 0.0285(16) -0.0024(12) 0.0007(13) -0.0029(12)
C32 0.0174(13) 0.0220(13) 0.0306(15) 0.0000(11) 0.0022(11) 0.0020(11)
C33 0.0253(15) 0.0234(14) 0.0325(16) 0.0013(12) -0.0011(12) 0.0047(12)
C34 0.0295(16) 0.0246(14) 0.0290(15) -0.0008(12) 0.0043(12) -0.0022(12)
C35 0.0192(14) 0.0256(14) 0.0331(16) 0.0006(12) 0.0044(12) -0.0025(11)
C36 0.0141(13) 0.0241(14) 0.0331(16) -0.0006(12) -0.0007(11) -0.0030(11)
C1S 0.0297(18) 0.0389(19) 0.054(2) -0.0125(17) 0.0058(16) -0.0045(15)
C2S 0.040(2) 0.041(2) 0.048(2) -0.0146(17) -0.0007(18) -0.0060(17)
N1S 0.083(3) 0.068(3) 0.046(2) -0.017(2) 0.009(2) -0.033(2)
C1T 0.0280(18) 0.057(2) 0.040(2) -0.0072(18) 0.0035(15) -0.0041(17)
C2T 0.0277(17) 0.050(2) 0.041(2) -0.0097(17) 0.0026(15) 0.0029(16)
N1T 0.044(2) 0.055(2) 0.065(3) 0.0027(19) 0.0139(19) -0.0003(18)
C1U 0.060(11) 0.048(5) 0.26(3) -0.005(8) 0.036(10) -0.004(7)
C2U 0.091(7) 0.048(4) 0.072(6) -0.010(4) -0.022(5) -0.015(4)
N1U 0.212(15) 0.074(6) 0.156(12) 0.009(6) -0.100(11) -0.030(7)
C1V 0.060(11) 0.048(5) 0.26(3) -0.005(8) 0.036(10) -0.004(7)
C2V 0.091(7) 0.048(4) 0.072(6) -0.010(4) -0.022(5) -0.015(4)
N1V 0.212(15) 0.074(6) 0.156(12) 0.009(6) -0.100(11) -0.030(7)

_geom_special_details            
;
 All esds (except the esd in the dihedral angle between two l.s. planes)
 are estimated using the full covariance matrix.  The cell esds are taken
 into account individually in the estimation of esds in distances, angles
 and torsion angles; correlations between esds in cell parameters are only
 used when they are defined by crystal symmetry.  An approximate (isotropic)
 treatment of cell esds is used for estimating esds involving l.s. planes.
;

loop_
_geom_bond_atom_site_label_1
_geom_bond_atom_site_label_2
_geom_bond_distance
_geom_bond_site_symmetry_2
_geom_bond_publ_flag
Pt1 O2 2.002(2) . ?
Pt1 O1 2.022(2) . ?
Pt1 N11 2.026(3) . ?
Pt1 N10 2.029(3) . ?
Pt1 N7 2.041(3) . ?
Pt1 N3 2.060(2) . ?
Pt2 O4 2.005(2) . ?
Pt2 O3 2.006(2) . ?
Pt2 N15 2.025(3) . ?
Pt2 N16 2.034(2) . ?
Pt2 N12 2.041(2) . ?
Pt2 N4 2.052(2) . ?
N1 N2 1.321(4) . ?
N1 C6 1.352(4) . ?
N2 N3 1.344(3) . ?
N3 C7 1.353(4) . ?
N4 N5 1.347(4) . ?
N4 C3 1.368(4) . ?
N5 N6 1.314(4) . ?
N6 C2 1.359(4) . ?
N7 N8 1.219(4) . ?
N8 N9 1.151(5) . ?
N10 C17 1.347(4) . ?
N10 C21 1.350(4) . ?
N11 C26 1.346(4) . ?
N11 C22 1.350(4) . ?
N12 N13 1.220(4) . ?
N13 N14 1.144(4) . ?
N15 C31 1.342(4) . ?
N15 C27 1.355(4) . ?
N16 C36 1.347(4) . ?
N16 C32 1.349(4) . ?
O1 H1 0.8400 . ?
O2 H2 0.8400 . ?
O3 H3 0.8400 . ?
O4 H4 0.8400 . ?
C1 C12 1.398(4) . ?
C1 C8 1.407(4) . ?
C1 C2 1.472(4) . ?
C2 C3 1.378(4) . ?
C3 C4 1.479(4) . ?
C4 C13 1.404(4) . ?
C4 C5 1.407(4) . ?
C5 C16 1.402(4) . ?
C5 C6 1.471(4) . ?
C6 C7 1.379(4) . ?
C7 C8 1.480(4) . ?
C8 C9 1.401(4) . ?
C9 C10 1.389(4) . ?
C9 H9 0.9500 . ?
C10 C11 1.383(5) . ?
C10 H10 0.9500 . ?
C11 C12 1.390(5) . ?
C11 H11 0.9500 . ?
C12 H12 0.9500 . ?
C13 C14 1.395(4) . ?
C13 H13 0.9500 . ?
C14 C15 1.391(5) . ?
C14 H14 0.9500 . ?
C15 C16 1.393(5) . ?
C15 H15 0.9500 . ?
C16 H16 0.9500 . ?
C17 C18 1.368(6) . ?
C17 H17 0.9500 . ?
C18 C19 1.381(6) . ?
C18 H18 0.9500 . ?
C19 C20 1.380(6) . ?
C19 H19 0.9500 . ?
C20 C21 1.374(6) . ?
C20 H20 0.9500 . ?
C21 H21 0.9500 . ?
C22 C23 1.379(5) . ?
C22 H22 0.9500 . ?
C23 C24 1.387(6) . ?
C23 H23 0.9500 . ?
C24 C25 1.372(6) . ?
C24 H24 0.9500 . ?
C25 C26 1.388(6) . ?
C25 H25 0.9500 . ?
C26 H26 0.9500 . ?
C27 C28 1.376(5) . ?
C27 H27 0.9500 . ?
C28 C29 1.381(6) . ?
C28 H28 0.9500 . ?
C29 C30 1.383(5) . ?
C29 H29 0.9500 . ?
C30 C31 1.386(5) . ?
C30 H30 0.9500 . ?
C31 H31 0.9500 . ?
C32 C33 1.384(5) . ?
C32 H32 0.9500 . ?
C33 C34 1.389(5) . ?
C33 H33 0.9500 . ?
C34 C35 1.391(5) . ?
C34 H34 0.9500 . ?
C35 C36 1.382(5) . ?
C35 H35 0.9500 . ?
C36 H36 0.9500 . ?
C1S C2S 1.448(6) . ?
C1S H1S1 0.9800 . ?
C1S H1S2 0.9800 . ?
C1S H1S3 0.9800 . ?
C2S N1S 1.139(6) . ?
C1T C2T 1.450(6) . ?
C1T H1T1 0.9800 . ?
C1T H1T2 0.9800 . ?
C1T H1T3 0.9800 . ?
C2T N1T 1.132(6) . ?
C1U C2U 1.436(17) . ?
C1U H1U1 0.9800 . ?
C1U H1U2 0.9800 . ?
C1U H1U3 0.9800 . ?
C2U N1U 1.123(11) . ?
C1V C2V 1.440(19) . ?
C1V H1V1 0.9800 . ?
C1V H1V2 0.9800 . ?
C1V H1V3 0.9800 . ?
C2V N1V 1.125(16) . ?

loop_
_geom_angle_atom_site_label_1
_geom_angle_atom_site_label_2
_geom_angle_atom_site_label_3
_geom_angle
_geom_angle_site_symmetry_1
_geom_angle_site_symmetry_3
_geom_angle_publ_flag
O2 Pt1 O1 172.47(9) . . ?
O2 Pt1 N11 90.97(11) . . ?
O1 Pt1 N11 87.89(10) . . ?
O2 Pt1 N10 89.84(11) . . ?
O1 Pt1 N10 91.24(10) . . ?
N11 Pt1 N10 179.00(10) . . ?
O2 Pt1 N7 88.09(11) . . ?
O1 Pt1 N7 84.49(11) . . ?
N11 Pt1 N7 91.03(12) . . ?
N10 Pt1 N7 88.41(12) . . ?
O2 Pt1 N3 89.86(9) . . ?
O1 Pt1 N3 97.52(9) . . ?
N11 Pt1 N3 87.71(10) . . ?
N10 Pt1 N3 92.88(10) . . ?
N7 Pt1 N3 177.58(11) . . ?
O4 Pt2 O3 173.16(9) . . ?
O4 Pt2 N15 86.83(10) . . ?
O3 Pt2 N15 90.72(10) . . ?
O4 Pt2 N16 92.31(9) . . ?
O3 Pt2 N16 90.15(10) . . ?
N15 Pt2 N16 179.13(11) . . ?
O4 Pt2 N12 86.06(10) . . ?
O3 Pt2 N12 87.55(10) . . ?
N15 Pt2 N12 90.00(11) . . ?
N16 Pt2 N12 90.14(10) . . ?
O4 Pt2 N4 96.62(9) . . ?
O3 Pt2 N4 89.77(9) . . ?
N15 Pt2 N4 90.43(10) . . ?
N16 Pt2 N4 89.48(10) . . ?
N12 Pt2 N4 177.30(10) . . ?
N2 N1 C6 107.5(2) . . ?
N1 N2 N3 109.0(2) . . ?
N2 N3 C7 109.4(2) . . ?
N2 N3 Pt1 114.87(18) . . ?
C7 N3 Pt1 134.72(19) . . ?
N5 N4 C3 109.1(2) . . ?
N5 N4 Pt2 117.45(19) . . ?
C3 N4 Pt2 132.9(2) . . ?
N6 N5 N4 109.2(2) . . ?
N5 N6 C2 107.9(2) . . ?
N8 N7 Pt1 114.1(2) . . ?
N9 N8 N7 174.5(4) . . ?
C17 N10 C21 119.7(3) . . ?
C17 N10 Pt1 120.3(2) . . ?
C21 N10 Pt1 120.0(2) . . ?
C26 N11 C22 119.5(3) . . ?
C26 N11 Pt1 120.4(2) . . ?
C22 N11 Pt1 120.1(2) . . ?
N13 N12 Pt2 113.8(2) . . ?
N14 N13 N12 174.8(3) . . ?
C31 N15 C27 119.8(3) . . ?
C31 N15 Pt2 120.3(2) . . ?
C27 N15 Pt2 119.9(2) . . ?
C36 N16 C32 120.3(3) . . ?
C36 N16 Pt2 119.7(2) . . ?
C32 N16 Pt2 119.5(2) . . ?
Pt1 O1 H1 109.5 . . ?
Pt1 O2 H2 109.5 . . ?
Pt2 O3 H3 109.5 . . ?
Pt2 O4 H4 109.5 . . ?
C12 C1 C8 119.1(3) . . ?
C12 C1 C2 120.7(3) . . ?
C8 C1 C2 120.2(3) . . ?
N6 C2 C3 108.9(3) . . ?
N6 C2 C1 123.0(3) . . ?
C3 C2 C1 128.0(3) . . ?
N4 C3 C2 104.8(3) . . ?
N4 C3 C4 124.5(2) . . ?
C2 C3 C4 130.7(3) . . ?
C13 C4 C5 119.6(3) . . ?
C13 C4 C3 120.7(3) . . ?
C5 C4 C3 119.6(3) . . ?
C16 C5 C4 119.2(3) . . ?
C16 C5 C6 120.4(3) . . ?
C4 C5 C6 120.4(3) . . ?
N1 C6 C7 109.2(2) . . ?
N1 C6 C5 122.1(2) . . ?
C7 C6 C5 128.7(3) . . ?
N3 C7 C6 104.9(2) . . ?
N3 C7 C8 124.6(2) . . ?
C6 C7 C8 130.4(3) . . ?
C9 C8 C1 119.5(3) . . ?
C9 C8 C7 120.0(3) . . ?
C1 C8 C7 120.4(3) . . ?
C10 C9 C8 120.2(3) . . ?
C10 C9 H9 119.9 . . ?
C8 C9 H9 119.9 . . ?
C11 C10 C9 120.4(3) . . ?
C11 C10 H10 119.8 . . ?
C9 C10 H10 119.8 . . ?
C10 C11 C12 119.9(3) . . ?
C10 C11 H11 120.1 . . ?
C12 C11 H11 120.1 . . ?
C11 C12 C1 120.8(3) . . ?
C11 C12 H12 119.6 . . ?
C1 C12 H12 119.6 . . ?
C14 C13 C4 120.4(3) . . ?
C14 C13 H13 119.8 . . ?
C4 C13 H13 119.8 . . ?
C15 C14 C13 119.9(3) . . ?
C15 C14 H14 120.0 . . ?
C13 C14 H14 120.0 . . ?
C14 C15 C16 120.1(3) . . ?
C14 C15 H15 119.9 . . ?
C16 C15 H15 119.9 . . ?
C15 C16 C5 120.6(3) . . ?
C15 C16 H16 119.7 . . ?
C5 C16 H16 119.7 . . ?
N10 C17 C18 121.0(3) . . ?
N10 C17 H17 119.5 . . ?
C18 C17 H17 119.5 . . ?
C17 C18 C19 119.5(4) . . ?
C17 C18 H18 120.2 . . ?
C19 C18 H18 120.2 . . ?
C20 C19 C18 119.5(4) . . ?
C20 C19 H19 120.3 . . ?
C18 C19 H19 120.3 . . ?
C21 C20 C19 118.7(4) . . ?
C21 C20 H20 120.6 . . ?
C19 C20 H20 120.6 . . ?
N10 C21 C20 121.5(3) . . ?
N10 C21 H21 119.2 . . ?
C20 C21 H21 119.2 . . ?
N11 C22 C23 121.6(3) . . ?
N11 C22 H22 119.2 . . ?
C23 C22 H22 119.2 . . ?
C22 C23 C24 118.8(4) . . ?
C22 C23 H23 120.6 . . ?
C24 C23 H23 120.6 . . ?
C25 C24 C23 119.5(4) . . ?
C25 C24 H24 120.2 . . ?
C23 C24 H24 120.2 . . ?
C24 C25 C26 119.4(3) . . ?
C24 C25 H25 120.3 . . ?
C26 C25 H25 120.3 . . ?
N11 C26 C25 121.1(3) . . ?
N11 C26 H26 119.4 . . ?
C25 C26 H26 119.4 . . ?
N15 C27 C28 121.1(3) . . ?
N15 C27 H27 119.5 . . ?
C28 C27 H27 119.5 . . ?
C27 C28 C29 119.5(3) . . ?
C27 C28 H28 120.2 . . ?
C29 C28 H28 120.2 . . ?
C28 C29 C30 119.1(3) . . ?
C28 C29 H29 120.4 . . ?
C30 C29 H29 120.4 . . ?
C29 C30 C31 119.3(3) . . ?
C29 C30 H30 120.4 . . ?
C31 C30 H30 120.4 . . ?
N15 C31 C30 121.1(3) . . ?
N15 C31 H31 119.4 . . ?
C30 C31 H31 119.4 . . ?
N16 C32 C33 120.7(3) . . ?
N16 C32 H32 119.6 . . ?
C33 C32 H32 119.6 . . ?
C32 C33 C34 119.5(3) . . ?
C32 C33 H33 120.2 . . ?
C34 C33 H33 120.2 . . ?
C33 C34 C35 119.0(3) . . ?
C33 C34 H34 120.5 . . ?
C35 C34 H34 120.5 . . ?
C36 C35 C34 119.1(3) . . ?
C36 C35 H35 120.5 . . ?
C34 C35 H35 120.5 . . ?
N16 C36 C35 121.2(3) . . ?
N16 C36 H36 119.4 . . ?
C35 C36 H36 119.4 . . ?
C2S C1S H1S1 109.5 . . ?
C2S C1S H1S2 109.5 . . ?
H1S1 C1S H1S2 109.5 . . ?
C2S C1S H1S3 109.5 . . ?
H1S1 C1S H1S3 109.5 . . ?
H1S2 C1S H1S3 109.5 . . ?
N1S C2S C1S 178.0(6) . . ?
C2T C1T H1T1 109.5 . . ?
C2T C1T H1T2 109.5 . . ?
H1T1 C1T H1T2 109.5 . . ?
C2T C1T H1T3 109.5 . . ?
H1T1 C1T H1T3 109.5 . . ?
H1T2 C1T H1T3 109.5 . . ?
N1T C2T C1T 179.0(5) . . ?
C2U C1U H1U1 109.5 . . ?
C2U C1U H1U2 109.5 . . ?
H1U1 C1U H1U2 109.5 . . ?
C2U C1U H1U3 109.5 . . ?
H1U1 C1U H1U3 109.5 . . ?
H1U2 C1U H1U3 109.5 . . ?
N1U C2U C1U 179(2) . . ?
C2V C1V H1V1 109.5 . . ?
C2V C1V H1V2 109.5 . . ?
H1V1 C1V H1V2 109.5 . . ?
C2V C1V H1V3 109.5 . . ?
H1V1 C1V H1V3 109.5 . . ?
H1V2 C1V H1V3 109.5 . . ?
N1V C2V C1V 165(5) . . ?

loop_
_geom_hbond_atom_site_label_D
_geom_hbond_atom_site_label_H
_geom_hbond_atom_site_label_A
_geom_hbond_distance_DH
_geom_hbond_distance_HA
_geom_hbond_distance_DA
_geom_hbond_angle_DHA
_geom_hbond_site_symmetry_A
_geom_hbond_publ_flag
O2 H2 N2 0.84 2.18 2.782(3) 128.7 . yes
O3 H3 N5 0.84 2.24 2.821(4) 126.2 . yes
C17 H17 O4 0.95 2.34 3.047(4) 131.2 2_755 yes
C20 H20 N6 0.95 2.62 3.458(5) 146.6 2_655 yes
C21 H21 O1 0.95 2.47 2.973(4) 112.8 . yes
C26 H26 O2 0.95 2.51 2.988(5) 111.4 . yes
C27 H27 N1 0.95 2.60 3.339(4) 134.6 . yes
C31 H31 O3 0.95 2.51 2.992(4) 111.5 . yes
C32 H32 N1 0.95 2.61 3.371(4) 137.9 2_745 yes
C32 H32 N2 0.95 2.54 3.390(4) 149.1 2_745 yes
C33 H33 N1S 0.95 2.69 3.383(5) 130.0 4_566 yes
C35 H35 O1 0.95 2.38 3.225(4) 148.6 2_645 yes
C1S H1S2 O3 0.98 2.49 3.306(5) 140.8 . yes
C1T H1T1 N7 0.98 2.50 3.256(5) 133.6 1_545 yes
C1T H1T2 N8 0.98 2.62 3.572(5) 163.0 3_665 yes

_refine_diff_density_max         2.085
_refine_diff_density_min         -0.925
_refine_diff_density_rms         0.109

_shelx_res_file                  
;
TITL p21c in P2(1)/c
    shelx.res
    created by SHELXL-2018/1 at 15:58:34 on 22-Oct-2018
CELL  1.54184  13.2390  16.7296  20.5536   90.000   90.344   90.000
ZERR     4.00   0.0001   0.0001   0.0001    0.000    0.001    0.000
LATT   1
SYMM  - X, 1/2 + Y, 1/2 - Z
SFAC  C    H    N    O    PT
UNIT  168  164  76   16   8
MERG   2
EADP C1U C1V
EADP C2U C2V
EADP N1U N1V
HTAB O2 N2
HTAB O3 N5
EQIV $1 -x+2, y+1/2, -z+1/2
HTAB C17 O4_$1
EQIV $2 -x+1, y+1/2, -z+1/2
HTAB C20 N6_$2
HTAB C21 O1
HTAB C26 O2
HTAB C27 N1
HTAB C31 O3
EQIV $3 -x+2, y-1/2, -z+1/2
HTAB C32 N1_$3
HTAB C32 N2_$3
EQIV $4 x, -y+1/2, z+1/2
HTAB C33 N1S_$4
EQIV $5 -x+1, y-1/2, -z+1/2
HTAB C35 O1_$5
HTAB C1S O3
EQIV $6 x, y-1, z
HTAB C1T N7_$6
EQIV $7 -x+1, -y+1, -z
HTAB C1T N8_$7
FMAP   2
PLAN   20
SIZE     0.040   0.080   0.080
ACTA
BOND   $H
L.S.  24
TEMP  -123.00
WGHT    0.035600    2.807300
FVAR       0.04867   0.68982
PT1   5    0.739054    0.914515    0.140549    11.00000    0.01462    0.02059 =
         0.02346    0.00528   -0.00101   -0.00126
PT2   5    0.813888    0.460323    0.193003    11.00000    0.01189    0.01690 =
         0.02236   -0.00157    0.00058   -0.00137
N1    3    0.943440    0.760196    0.220636    11.00000    0.01421    0.01920 =
         0.02555    0.00138   -0.00044   -0.00108
N2    3    0.908539    0.817943    0.182847    11.00000    0.01356    0.02343 =
         0.02672    0.00285    0.00256    0.00041
N3    3    0.814662    0.837276    0.201808    11.00000    0.01371    0.01777 =
         0.02277    0.00290   -0.00168    0.00034
N4    3    0.719346    0.550072    0.223084    11.00000    0.01234    0.02009 =
         0.02512   -0.00107   -0.00018   -0.00193
N5    3    0.633601    0.561611    0.188790    11.00000    0.01345    0.02424 =
         0.03439    0.00036   -0.00496   -0.00159
N6    3    0.588340    0.626363    0.209985    11.00000    0.01501    0.02260 =
         0.03470    0.00237   -0.00141   -0.00003
N7    3    0.668665    0.990197    0.076934    11.00000    0.02379    0.03650 =
         0.03675    0.01705   -0.00624    0.00266
N8    3    0.726165    1.028242    0.042747    11.00000    0.02887    0.02424 =
         0.02713    0.00155   -0.00121    0.00409
N9    3    0.773716    1.066630    0.008014    11.00000    0.04440    0.03315 =
         0.03911    0.01492    0.00704    0.00660
N10   3    0.749311    1.006610    0.204473    11.00000    0.01510    0.02114 =
         0.03365    0.00423   -0.00198    0.00310
N11   3    0.726170    0.822840    0.076642    11.00000    0.02240    0.02680 =
         0.02398    0.00161   -0.00168    0.00119
N12   3    0.902155    0.368495    0.161115    11.00000    0.02180    0.01799 =
         0.03242   -0.00543    0.00470    0.00179
N13   3    0.991282    0.385925    0.156075    11.00000    0.02680    0.02213 =
         0.02214    0.00069    0.00085    0.00416
N14   3    1.075956    0.396506    0.149560    11.00000    0.02111    0.03915 =
         0.03697    0.00304    0.00862    0.00382
N15   3    0.858604    0.527795    0.116616    11.00000    0.01955    0.02171 =
         0.02555    0.00123    0.00190   -0.00109
N16   3    0.770544    0.393432    0.270597    11.00000    0.01566    0.01789 =
         0.02430    0.00049    0.00132    0.00070
O1    4    0.597398    0.889127    0.170405    11.00000    0.01485    0.03263 =
         0.02746    0.00650    0.00123   -0.00294
AFIX 147
H1    2    0.597384    0.882789    0.210947    11.00000   -1.50000
AFIX   0
O2    4    0.870708    0.947397    0.101307    11.00000    0.01711    0.03181 =
         0.03434    0.01308    0.00731   -0.00241
AFIX 147
H2    2    0.915658    0.914260    0.111704    11.00000   -1.50000
AFIX   0
O3    4    0.701078    0.413689    0.139572    11.00000    0.01689    0.02419 =
         0.03283   -0.00323   -0.00551   -0.00336
AFIX 147
H3    2    0.658165    0.449349    0.131422    11.00000   -1.50000
AFIX   0
O4    4    0.937816    0.499608    0.239518    11.00000    0.01131    0.02879 =
         0.02547   -0.00324   -0.00007   -0.00184
AFIX 147
H4    2    0.922132    0.515387    0.276917    11.00000   -1.50000
AFIX   0
C1    1    0.622489    0.734465    0.290339    11.00000    0.01393    0.02194 =
         0.02421    0.00413    0.00188    0.00345
C2    1    0.646415    0.658210    0.258185    11.00000    0.01235    0.02105 =
         0.02633    0.00440    0.00286   -0.00074
C3    1    0.729434    0.609894    0.268047    11.00000    0.01290    0.01747 =
         0.02208    0.00094    0.00370   -0.00065
C4    1    0.812369    0.615227    0.316367    11.00000    0.01359    0.01806 =
         0.02164   -0.00101    0.00316    0.00282
C5    1    0.882586    0.678184    0.312408    11.00000    0.01462    0.01847 =
         0.02106   -0.00028    0.00042    0.00213
C6    1    0.869875    0.741561    0.263407    11.00000    0.01447    0.01749 =
         0.02086   -0.00169    0.00059   -0.00114
C7    1    0.787529    0.790267    0.252365    11.00000    0.01477    0.01642 =
         0.02068    0.00016   -0.00042   -0.00076
C8    1    0.691848    0.798147    0.288679    11.00000    0.01567    0.02121 =
         0.01949    0.00356    0.00077    0.00316
C9    1    0.667778    0.870485    0.319201    11.00000    0.02180    0.02279 =
         0.02449    0.00139    0.00037    0.00374
AFIX  43
H9    2    0.715672    0.912764    0.320075    11.00000   -1.20000
AFIX   0
C10   1    0.574164    0.880634    0.348190    11.00000    0.02584    0.02837 =
         0.03009   -0.00017    0.00384    0.01034
AFIX  43
H10   2    0.557772    0.930257    0.367963    11.00000   -1.20000
AFIX   0
C11   1    0.504661    0.818913    0.348440    11.00000    0.01992    0.03345 =
         0.03728    0.00438    0.00952    0.00902
AFIX  43
H11   2    0.440288    0.826450    0.367672    11.00000   -1.20000
AFIX   0
C12   1    0.529181    0.745832    0.320496    11.00000    0.01614    0.02876 =
         0.03746    0.00593    0.00606    0.00244
AFIX  43
H12   2    0.481987    0.703100    0.321902    11.00000   -1.20000
AFIX   0
C13   1    0.824088    0.556532    0.364632    11.00000    0.01797    0.01846 =
         0.02521   -0.00025    0.00445    0.00290
AFIX  43
H13   2    0.774518    0.515895    0.369223    11.00000   -1.20000
AFIX   0
C14   1    0.908156    0.557552    0.405904    11.00000    0.02640    0.02331 =
         0.02644    0.00547   -0.00021    0.00551
AFIX  43
H14   2    0.916633    0.516911    0.437753    11.00000   -1.20000
AFIX   0
C15   1    0.979515    0.618137    0.400357    11.00000    0.02197    0.03119 =
         0.03109    0.00267   -0.00636    0.00278
AFIX  43
H15   2    1.037322    0.618346    0.427966    11.00000   -1.20000
AFIX   0
C16   1    0.966407    0.678529    0.354397    11.00000    0.01667    0.02458 =
         0.03089   -0.00004   -0.00362   -0.00002
AFIX  43
H16   2    1.014735    0.720334    0.351489    11.00000   -1.20000
AFIX   0
C17   1    0.839516    1.027646    0.229869    11.00000    0.01685    0.02940 =
         0.05236   -0.00740   -0.00217    0.00207
AFIX  43
H17   2    0.898423    0.999169    0.217470    11.00000   -1.20000
AFIX   0
C18   1    0.847595    1.089381    0.273235    11.00000    0.02359    0.04772 =
         0.08395   -0.02844   -0.00996    0.00030
AFIX  43
H18   2    0.911772    1.104179    0.290291    11.00000   -1.20000
AFIX   0
C19   1    0.761798    1.130053    0.292053    11.00000    0.03722    0.04490 =
         0.08692   -0.03663   -0.00693    0.00677
AFIX  43
H19   2    0.766588    1.173316    0.321851    11.00000   -1.20000
AFIX   0
C20   1    0.669084    1.107341    0.267226    11.00000    0.02457    0.03582 =
         0.06444   -0.01071   -0.00299    0.01110
AFIX  43
H20   2    0.609079    1.133676    0.280525    11.00000   -1.20000
AFIX   0
C21   1    0.665186    1.045915    0.222904    11.00000    0.01813    0.03011 =
         0.04361    0.00028   -0.00389    0.00436
AFIX  43
H21   2    0.601816    1.030765    0.204820    11.00000   -1.20000
AFIX   0
C22   1    0.679116    0.754700    0.094352    11.00000    0.03085    0.02969 =
         0.02720    0.00330   -0.00301   -0.00748
AFIX  43
H22   2    0.652224    0.750473    0.136962    11.00000   -1.20000
AFIX   0
C23   1    0.669113    0.691069    0.052125    11.00000    0.04112    0.03563 =
         0.03711   -0.00043   -0.00905   -0.00677
AFIX  43
H23   2    0.637112    0.643097    0.065670    11.00000   -1.20000
AFIX   0
C24   1    0.706617    0.698372   -0.010479    11.00000    0.05123    0.04163 =
         0.03012   -0.00936   -0.00972    0.00484
AFIX  43
H24   2    0.699902    0.655515   -0.040518    11.00000   -1.20000
AFIX   0
C25   1    0.753487    0.767962   -0.028692    11.00000    0.04813    0.04903 =
         0.02441   -0.00017    0.00190    0.00593
AFIX  43
H25   2    0.778627    0.773989   -0.071607    11.00000   -1.20000
AFIX   0
C26   1    0.763809    0.829455    0.016193    11.00000    0.03703    0.03552 =
         0.02626    0.00664    0.00328    0.00132
AFIX  43
H26   2    0.798029    0.877031    0.004039    11.00000   -1.20000
AFIX   0
C27   1    0.901723    0.600149    0.127228    11.00000    0.02344    0.02422 =
         0.02894   -0.00324    0.00308   -0.00461
AFIX  43
H27   2    0.905984    0.620444    0.170325    11.00000   -1.20000
AFIX   0
C28   1    0.939422    0.644683    0.076609    11.00000    0.03249    0.02536 =
         0.03903    0.00211    0.00623   -0.00707
AFIX  43
H28   2    0.970379    0.694946    0.084790    11.00000   -1.20000
AFIX   0
C29   1    0.931944    0.615799    0.013822    11.00000    0.04190    0.03634 =
         0.03314    0.00499    0.01063   -0.00335
AFIX  43
H29   2    0.958398    0.645599   -0.021539    11.00000   -1.20000
AFIX   0
C30   1    0.885438    0.542927    0.003104    11.00000    0.04062    0.03687 =
         0.02602   -0.00180    0.00519   -0.00180
AFIX  43
H30   2    0.878100    0.522676   -0.039847    11.00000   -1.20000
AFIX   0
C31   1    0.849642    0.499743    0.055708    11.00000    0.02924    0.02480 =
         0.02852   -0.00244    0.00073   -0.00291
AFIX  43
H31   2    0.818233    0.449432    0.048504    11.00000   -1.20000
AFIX   0
C32   1    0.841392    0.360861    0.309868    11.00000    0.01742    0.02199 =
         0.03056    0.00003    0.00217    0.00198
AFIX  43
H32   2    0.910299    0.361931    0.297262    11.00000   -1.20000
AFIX   0
C33   1    0.814787    0.325910    0.368315    11.00000    0.02535    0.02341 =
         0.03247    0.00134   -0.00114    0.00471
AFIX  43
H33   2    0.865161    0.303386    0.395850    11.00000   -1.20000
AFIX   0
C34   1    0.713916    0.323976    0.386460    11.00000    0.02951    0.02459 =
         0.02904   -0.00079    0.00433   -0.00221
AFIX  43
H34   2    0.694742    0.301750    0.427087    11.00000   -1.20000
AFIX   0
C35   1    0.641424    0.355060    0.344267    11.00000    0.01925    0.02558 =
         0.03307    0.00059    0.00437   -0.00251
AFIX  43
H35   2    0.571792    0.352764    0.355012    11.00000   -1.20000
AFIX   0
C36   1    0.672093    0.389352    0.286465    11.00000    0.01413    0.02407 =
         0.03309   -0.00060   -0.00069   -0.00299
AFIX  43
H36   2    0.622817    0.410437    0.257388    11.00000   -1.20000
AFIX   0
C1S   1    0.755372    0.224573    0.108931    11.00000    0.02967    0.03892 =
         0.05374   -0.01253    0.00582   -0.00454
AFIX 137
H1S1  2    0.691142    0.200504    0.095339    11.00000   -1.50000
H1S2  2    0.742291    0.268597    0.139185    11.00000   -1.50000
H1S3  2    0.797286    0.184110    0.130536    11.00000   -1.50000
AFIX   0
C2S   1    0.807671    0.254875    0.052389    11.00000    0.03989    0.04126 =
         0.04782   -0.01456   -0.00071   -0.00603
N1S   3    0.846248    0.279699    0.007327    11.00000    0.08322    0.06792 =
         0.04563   -0.01657    0.00904   -0.03298
C1T   1    0.438313    0.058309    0.076290    11.00000    0.02797    0.05659 =
         0.04044   -0.00716    0.00354   -0.00412
AFIX 137
H1T1  2    0.483024    0.013829    0.088006    11.00000   -1.50000
H1T2  2    0.381680    0.038200    0.050093    11.00000   -1.50000
H1T3  2    0.412423    0.083304    0.115957    11.00000   -1.50000
AFIX   0
C2T   1    0.494271    0.116907    0.039018    11.00000    0.02770    0.05030 =
         0.04097   -0.00966    0.00260    0.00286
N1T   3    0.538566    0.163035    0.010691    11.00000    0.04444    0.05548 =
         0.06492    0.00265    0.01386   -0.00031
PART    1
SAME C1T > N1T
C1U   1    0.596141    0.142220    0.461662    21.00000    0.05961    0.04838 =
         0.25811   -0.00489    0.03582   -0.00407
AFIX 137
H1U1  2    0.539475    0.166407    0.484972    21.00000   -1.50000
H1U2  2    0.586023    0.148970    0.414710    21.00000   -1.50000
H1U3  2    0.659222    0.168381    0.474909    21.00000   -1.50000
AFIX   0
C2U   1    0.601566    0.058547    0.476892    21.00000    0.09144    0.04773 =
         0.07168   -0.01009   -0.02152   -0.01450
N1U   3    0.605119   -0.006693    0.489593    21.00000    0.21166    0.07414 =
         0.15642    0.00867   -0.09999   -0.03004
PART    2
SAME C1T > N1T
C1V   1    0.585211    0.135041    0.475372   -21.00000    0.05961    0.04838 =
         0.25811   -0.00489    0.03582   -0.00407
AFIX 137
H1V1  2    0.541231    0.154919    0.440429   -21.00000   -1.50000
H1V2  2    0.624171    0.179546    0.493728   -21.00000   -1.50000
H1V3  2    0.543895    0.110813    0.509510   -21.00000   -1.50000
AFIX   0
C2V   1    0.653293    0.076041    0.449585   -21.00000    0.09144    0.04773 =
         0.07168   -0.01009   -0.02152   -0.01450
N1V   3    0.689184    0.019639    0.430852   -21.00000    0.21166    0.07414 =
         0.15642    0.00867   -0.09999   -0.03004
HKLF    4


REM  p21c in P2(1)/c
REM R1 =  0.0244 for    9017 Fo > 4sig(Fo)  and  0.0260 for all    9459 data
REM    622 parameters refined using      9 restraints

END

WGHT      0.0359      3.1084

REM Highest difference peak  2.085,  deepest hole -0.925,  1-sigma level  0.109
Q1    1   0.6693  0.9178  0.1433  11.00000  0.05    2.09
Q2    1   0.7396  0.4609  0.1955  11.00000  0.05    1.77
Q3    1   0.8892  0.4622  0.1910  11.00000  0.05    1.76
Q4    1   0.8171  0.9146  0.1372  11.00000  0.05    1.65
Q5    1   0.7598  0.9168  0.0974  11.00000  0.05    0.88
Q6    1   0.7933  0.4737  0.2301  11.00000  0.05    0.85
Q7    1   0.6841  0.4609  0.1574  11.00000  0.05    0.77
Q8    1   0.8213  0.4604  0.1515  11.00000  0.05    0.66
Q9    1   0.6082  0.9154  0.1060  11.00000  0.05    0.65
Q10   1   0.7010  0.0435  0.4183  11.00000  0.05    0.64
Q11   1   0.9369  0.4485  0.2371  11.00000  0.05    0.63
Q12   1   0.8724  0.9352  0.1734  11.00000  0.05    0.50
Q13   1   0.8675  0.9062  0.1819  11.00000  0.05    0.47
Q14   1   0.6820  0.6345  0.2742  11.00000  0.05    0.41
Q15   1   0.6704  0.0000  0.4511  11.00000  0.05    0.41
Q16   1   0.5853  0.7419  0.3052  11.00000  0.05    0.39
Q17   1   0.4538  0.9398  0.3135  11.00000  0.05    0.35
Q18   1   0.5436  0.8455  0.3552  11.00000  0.05    0.35
Q19   1   0.6001  0.8814  0.3139  11.00000  0.05    0.35
Q20   1   0.7235  0.4016  0.2809  11.00000  0.05    0.34
;
_shelx_res_checksum              76280

_exptl_crystal_recrystallization_method 'Re-crystallisation from solvent: MeCN'
_chemical_properties_physical    Light-sensitive
